# Supplementary material for: Design, Synthesis and Pharmacological Evaluation of New Quinoline-Based Panx-1 Channel Blockers
Source: Int J Mol Sci. 2023 Jan 19;24(3):2022. doi: 10.3390/ijms24032022 (PMC9916356; doi:10.3390/ijms24032022)
Supplement: Supplementary file 1 [file ijms-24-02022-s001.zip]

Archive with 1 entries (1 files):
- ijms-2116241-supplementary.pdf
